# Supplementary material for: FTIR-Derived Feature Insights for Predicting Time-Dependent Antibiotic Resistance Progression
Source: Antibiotics (Basel). 2025 Aug 15;14(8):831. doi: 10.3390/antibiotics14080831 (PMC12382883; doi:10.3390/antibiotics14080831)
Supplement: Supplementary file 1 [file antibiotics-14-00831-s001.zip]

Archive with 1 entries (1 files):
- antibiotics-3720660-supplementary.pdf
